# Supplementary material for: Functional characterization of Griscelli syndrome type 2 sine albinism in Japanese patients
Source: J Hum Immun. 2026 May 7;2(4):e20250270. doi: 10.70962/jhi.20250270 (PMC13177389; doi:10.70962/jhi.20250270)
Supplement: Table S1 — shows genetic and in silico characterization of RAB27A variants identified in this study. [file jhi_20250270_tables1.xlsx]

## Sheet: Supplementary Table 1 
Supplementary Table S1. Genetic and in silico characterization of RAB27A variants identified in this study
Transcript/Consequence	HGVS protein	HGVS cDNA	Inheritance	ClinVar	gnomAD AF	ToMMo AF	SIFT (score)	PolyPhen-2 (score)	REVEL	CADD PHRED	Interpretation
NM_004580.5 missense (chr15:55228672C>T)	p.Gly94Ser	c.280G>A	Father, Patient 1	Uncertain significance (ClinVar Variation ID 3150656 (VCV003150656.1))	0.00000062	1.3e-05	0.02	1	0.833	29.4	Uncertain significance (predicted damaging in silico; likely low clinical impact in heterozygous state)
NM_004580.5 missense (chr15:55230423A>G)	p.Trp73Arg	c.217T>C	Father, Patient 1	Not listed	Not listed	1.3e-05	0	1	0.892	31	Likely pathogenic
NM_004580.5 missense (chr15:55223928T>C)	p.Val143Ala	c.428T>C	Mother, Patient 1	Likely pathogenic	Not listed	1.3e-05	0	0.999	—	—	Likely pathogenic
NM_004580.5 frameshift (chr15:55228635_55228637del)	p.Ser106PhefsTer18	c.315_316del	Father, Patient 2	Not listed	Not listed	1.3e-05	—	—	—	—	Likely pathogenic
NM_004580.5 missense (chr15:55224011G>C)	p.Ser115Arg	c.345C>G	Mother, Patient 2	Not listed	Not listed	1.3e-05	0.01	0.184	0.448	17.3	Likely pathogenic
Variant nomenclature follows the RAB27A reference transcript NM_004580.5. ToMMo AF indicates allele frequency in the Japanese general population. SIFT scores range from 0 (deleterious) to 1 (tolerated), and PolyPhen-2 scores range from 0 (benign) to 1 (probably damaging); CADD scores are shown as PHRED-scaled values; REVEL scores range from 0 to 1.CADD and REVEL scores were not available via the …

## Sheet: Sheet1
Supplementary Table S1. Genetic and in silico characterization of RAB27A variants identified in this study
Transcript/Consequence	HGVS protein	HGVS cDNA	Inheritance	ClinVar	gnomAD AF	ToMMo AF	SIFT (score)	PolyPhen-2 (score)	REVEL	CADD PHRED	Interpretation
NM_004580.5 missense (chr15:55228672C>T)	p.Gly94Ser	c.280G>A	Father, Patient 1	Uncertain significance (ClinVar ID 3150656, VCV003150656.1)	0.00000062	1.3e-05	0.02	1	0.833	29.4	Uncertain significance (predicted damaging in silico; likely low clinical impact in heterozygous state)
NM_004580.5 missense (chr15:55230423A>G)	p.Trp73Arg	c.217T>C	Father, Patient 1	Not listed	Not listed	1.3e-05	0	1	0.892	31	Likely pathogenic
NM_004580.5 missense (chr15:55223928T>C)	p.Val143Ala	c.428T>C	Mother, Patient 1	Likely pathogenic	Not listed	1.3e-05	0	0.999	—	—	Likely pathogenic
NM_004580.5 frameshift (chr15:55228635_55228637del)	p.Ser106PhefsTer18	c.315_316del	Father, Patient 2	Not listed	Not listed	1.3e-05	—	—	—	—	Likely pathogenic
NM_004580.5 missense (chr15:55224011G>C)	p.Ser115Arg	c.345C>G	Mother, Patient 2	Not listed	Not listed	1.3e-05	0.01	0.184	0.448	17.3	Likely pathogenic
Variant nomenclature follows the RAB27A reference transcript NM_004580.5. ToMMo AF indicates allele frequency in the Japanese general population. SIFT scores range from 0 (deleterious) to 1 (tolerated), and PolyPhen-2 scores range from 0 (benign) to 1 (probably damaging); CADD scores are shown as PHRED-scaled values; REVEL scores range from 0 to 1.CADD and REVEL scores were not available via the …
